# Supplementary material for: An in vitro fluorescence based study of initiation of RNA synthesis by influenza B polymerase
Source: Nucleic Acids Res. 2017 Jan 25;45(6):3353–68. doi: 10.1093/nar/gkx043 (PMC5399792; doi:10.1093/nar/gkx043)
Supplement: Supplementary Data [file gkx043_supplementary_data.zip]

Archive with 1 entries (1 files):
- nar-02699-m-2016-File012.pdf
